# Supplementary material for: Blood transcriptome analysis revealing aging gene expression profiles in red panda
Source: PeerJ. 2022 Jul 22;10:e13743. doi: 10.7717/peerj.13743 (PMC9310792; doi:10.7717/peerj.13743)
Supplement: Supplemental Information 1 [file peerj-10-13743-s001.xlsx]

## Sheet: Sheet1
Table S1. Basic information of sample
Sample	Age	Group	Gender	Raw read pairs	Clean read pairs	% of clean read pairs	% of mapped reads
Z015	11 years	geriatric	F	26632280	25609309	0.9616	0.8473
Z038	16 years	geriatric	F	27997190	26879915	0.9601	0.8465
Z004	16 years	geriatric	M	24576471	23508227	0.9565	0.8248
Z062	6 years	adult	F	23210330	22019225	0.9487	0.8955
Z044	8 years	adult	F	25113061	23573435	0.9387	0.885
Z121	4 years	adult	F	22042672	20762070	0.9419	0.9111
Z078	5 years	adult	F	24837024	23324816	0.9391	0.9146
Z207	1 years	juvenile	F	31047409	29910463	0.9634	0.8884
Z208	1 years	juvenile	M	31772040	30542282	0.9613	0.8749
Z185	1 years	juvenile	F	30685299	29426638	0.959	0.8567
Z194	1 years	juvenile	F	20568981	19228069	0.9348	0.8632
Z195	1 years	juvenile	F	22476518	21174689	0.9421	0.8742
