# Supplementary material for: Blood transcriptome analysis revealing aging gene expression profiles in red panda
Source: PeerJ. 2022 Jul 22;10:e13743. doi: 10.7717/peerj.13743 (PMC9310792; doi:10.7717/peerj.13743)
Supplement: Supplemental Information 2 [file peerj-10-13743-s002.xlsx]

## Sheet: Sheet1
The top 20 most significantly up-regulated DEGs with annotation between geriatrics and adults.
gene id	gene symbol	gene description	log2FoldChange	padj
Ailurus_001590	CP	ceruloplasmin	4.21434	9.51e-18
Ailurus_010029	CEBPE	CCAAT enhancer binding protein epsilon	2.89431	3.41e-17
Ailurus_008322	UNKL	unk like zinc finger	1.81302	3.41e-17
Ailurus_026506	HP	haptoglobin	3.37483	5.7e-17
Ailurus_010586	ISM2	isthmin 2	5.5193	1.91e-16
Ailurus_018690		Glutathione S-transferase P-like	2.66812	7.43e-16
Ailurus_027147	CCDC61	coiled-coil domain containing 61	2.4305	1.05e-15
Ailurus_011381	HK3	hexokinase 3	3.132	1.71e-15
Ailurus_022259	NPDC1	neural proliferation, differentiation and control 1	1.9911	1.99e-14
Ailurus_027406	LILRB3	leukocyte immunoglobulin like receptor B3	3.25109	6.92e-14
Ailurus_021167	ZNF467	zinc finger protein 467	2.3307	2.45e-13
Ailurus_000068	MOB3A	MOB kinase activator 3A	2.50633	3.09e-13
Ailurus_027426	PPP6R1	protein phosphatase 6 regulatory subunit 1	2.59101	6.25e-13
Ailurus_007565	CEBPD	CCAAT enhancer binding protein delta	2.58271	6.47e-13
Ailurus_003172	ANXA3	annexin A3	2.57501	9.83e-13
Ailurus_011155	ARHGEF37	Rho guanine nucleotide exchange factor 37	2.60823	2.27e-12
Ailurus_004074	PDLIM2	PDZ and LIM domain 2	2.26958	2.27e-12
Ailurus_018691	CABP2	calcium binding protein 2	2.6184	2.59e-12
Ailurus_025006	CYB5D2	cytochrome b5 domain containing 2	2.87445	7.71e-12
Ailurus_026972	LRFN1	leucine rich repeat and fibronectin type III domain containing 1	2.91112	8.45e-12
The top 20 most significantly down‐regulated DEGs with annotation between geriatrics and adults.
gene id	gene symbol	gene description	log2FoldChange	padj
Ailurus_000606	CCR3	C-C motif chemokine receptor 3	-2.13243	1.4e-12
Ailurus_004735	FAM117B	family with sequence similarity 117 member B	-1.59989	3.65e-10
Ailurus_016086		Immunoglobulin V-Type	-2.51026	4.95e-09
Ailurus_010843		Immunoglobulin V-Type	-3.78313	1.01e-08
Ailurus_014212	DENND5B	DENN domain containing 5B	-2.36539	1.01e-08
Ailurus_023044	SRRM4	serine/arginine repetitive matrix 4	-3.27081	1.09e-08
Ailurus_001188	CX3CR1	C-X3-C motif chemokine receptor 1	-1.67282	5.78e-08
Ailurus_009224	FAM169B	family with sequence similarity 169 member B	-2.29169	9.2e-08
Ailurus_017812	GPRASP1	G protein-coupled receptor associated sorting protein 1	-1.8218	1.17e-07
Ailurus_024821	CD84	CD84 molecule	-1.83222	1.57e-07
Ailurus_000641	MAP4	microtubule associated protein 4	-1.32963	1.72e-07
Ailurus_014241	PPFIBP1	PPFIA binding protein 1	-1.78295	1.89e-07
Ailurus_001832	USP13	ubiquitin specific peptidase 13	-1.40641	3.13e-07
Ailurus_010844		Immunoglobulin V-Type	-3.17696	3.72e-07
Ailurus_011561	MEF2C	myocyte enhancer factor 2C	-1.72014	3.93e-07
Ailurus_008623	PRKCB	protein kinase C beta	-1.33394	4.36e-07
Ailurus_014213	DENND5B	DENN domain containing 5B	-2.68781	4.81e-07
Ailurus_023422	ANK3	ankyrin 3	-3.12989	5.68e-07
Ailurus_014827	KLRF1	killer cell lectin like receptor F1	-3.4532	6.09e-07
Ailurus_011560	MEF2C	myocyte enhancer factor 2C	-2.11559	7.44e-07
The top 20 most significantly up‐regulated DEGs with annotation between adults and juveniles.
gene id	gene symbol	gene description	log2FoldChange	padj
Ailurus_025526	CCL5	C-C motif chemokine ligand 5	4.19229	1.66e-20
Ailurus_013059	RCAN2	regulator of calcineurin 2	4.64719	9.2e-18
Ailurus_002368	SAMSN1	SAM domain, SH3 domain and nuclear localization signals 1	1.32741	2.74e-16
Ailurus_011135	GZMK	granzyme K	2.80091	1.52e-12
Ailurus_005660	PTPN4	protein tyrosine phosphatase non-receptor type 4	2.66722	1.52e-12
Ailurus_025390	GOSR1	golgi SNAP receptor complex member 1	1.46894	7.6e-12
Ailurus_009644	TMOD2	tropomodulin 2	3.06511	1.98e-11
Ailurus_004885	ZNF804A	zinc finger protein 804A	7.936	2.46e-11
Ailurus_014810	KLRG1	killer cell lectin like receptor G1	2.93899	3.83e-11
Ailurus_017546	SH2D1A	SH2 domain containing 1A	2.59158	1.08e-10
Ailurus_001188	CX3CR1	C-X3-C motif chemokine receptor 1	1.71371	1.45e-10
Ailurus_009645	Lysmd2	LysM domain containing 2	2.59401	1.74e-10
Ailurus_002367	HSPA13	heat shock protein family A (Hsp70) member 13	1.31931	2.01e-10
Ailurus_009679	COPS2	COP9 signalosome subunit 2	1.26314	2.34e-10
Ailurus_001544	KBTBD8	kelch repeat and BTB domain containing 8	1.42512	4.57e-10
Ailurus_009614	RSL24D1	ribosomal L24 domain containing 1	1.17221	9.26e-10
Ailurus_026066	RGS9	regulator of G-protein signaling 9	2.24993	9.6e-10
Ailurus_007835	LRRCC1	leucine rich repeat and coiled-coil centrosomal protein 1	1.70635	1.88e-09
Ailurus_007952	COX6C	cytochrome c oxidase subunit 6C	1.17797	3.17e-09
Ailurus_010318	CNIH1	cornichon family AMPA receptor auxiliary protein 1	1.01963	4.6e-09
The top 20 most significantly down-regulated DEGs with annotation between adults and juveniles.
gene id	gene symbol	gene description	log2FoldChange	padj
Ailurus_008322	UNKL	unk like zinc finger	-1.69477	1.63e-19
Ailurus_021111	EPHB6	EPH receptor B6	-2.66441	9.2e-18
Ailurus_015791	RHOB	ras homolog family member B	-2.51302	2.01e-14
Ailurus_023167	HIP1R	huntingtin interacting protein 1 related	-1.42799	6.27e-13
Ailurus_012518	SOX4	SRY-box transcription factor 4	-3.08414	4.86e-12
Ailurus_004563	OBSL1	obscurin like cytoskeletal adaptor 1	-2.97257	5.37e-12
Ailurus_009275	KLF13	Kruppel like factor 13	-2.25567	5.72e-12
Ailurus_021890	KLF4	Kruppel like factor 4	-1.71426	5.31e-11
Ailurus_015873	ZNF513	zinc finger protein 513	-1.13299	2.8e-10
Ailurus_025973	DCAKD	dephospho-CoA kinase domain containing	-1.2761	6.9e-10
Ailurus_023151	BCL7A	BAF chromatin remodeling complex subunit BCL7A	-1.99186	7.27e-10
Ailurus_026250	BAHCC1	BAH domain and coiled-coil containing 1	-2.29528	1.34e-09
Ailurus_008323	UNKL	unk like zinc finger	-1.65325	3.67e-09
Ailurus_025826	GJD3	gap junction protein delta 3	-2.8742	5.94e-09
Ailurus_009791	SPTBN5	spectrin beta, non-erythrocytic 5	-1.56202	7.45e-09
Ailurus_026870	U2AF1L4	U2 small nuclear RNA auxiliary factor 1 like 4	-1.09308	7.66e-09
Ailurus_021211		protein kinase; AMP-activated; gamma 2 non-catalytic subunit	-1.9107	8.8e-09
Ailurus_006099	NPHP4	nephrocystin 4	-1.52513	1.08e-08
Ailurus_027406	LILRB3	leukocyte immunoglobulin like receptor B3	-2.24358	1.68e-08
Ailurus_025898	HSD17B1	hydroxysteroid 17-beta dehydrogenase 1	-1.74591	1.95e-08
